# Supplementary material for: Prescription Pattern of Antidepressants and the Potential for Personalized Medicine in the Qatari Population
Source: J Pers Med. 2021 May 13;11(5):406. doi: 10.3390/jpm11050406 (PMC8152751; doi:10.3390/jpm11050406)
Supplement: Supplementary file 1 [file jpm-11-00406-s001.zip]

Archive with 1 entries (1 files):
- jpm-1180874-supplementary.pdf
